# Supplementary material for: MitoMAMMAL: a genome scale model of mammalian mitochondria predicts cardiac and BAT metabolism
Source: Bioinform Adv. 2024 Nov 5;5(1):vbae172. doi: 10.1093/bioadv/vbae172 (PMC11696703; doi:10.1093/bioadv/vbae172)
Supplement: vbae172_Supplementary_Data [file vbae172_supplementary_data.zip]

Archive with 2 entries (2 files):
- Chapman_etal_SupplementaryMaterials.pdf
- Chapman_etal_SupplTableS123.xlsx
